# Supplementary material for: Nocturnal Dim Blue Light Is Associated with Splenic Immune Dysregulation and Altered CORT-GR Signalling in High-Fat-Diet-Fed Mice
Source: Antioxidants (Basel). 2026 Jun 26;15(7):800. doi: 10.3390/antiox15070800 (PMC13403523; doi:10.3390/antiox15070800)
Supplement: Supplementary file 1 [file antioxidants-15-00800-s001.zip]

Archive with 1 entries (1 files):
- antioxidants-4336594-supplementary.pdf
